# Supplementary material for: Invariant texture perception is harder with synthetic textures: Implications for models of texture processing
Source: Vision Res. Author manuscript; Available in PMC 2016 Oct 1. (PMC4529380; doi:10.1016/j.visres.2015.01.022)
Supplement: suppl. [file NIHMS662495-supplement-suppl_.zip]

Archive with 220 entries (217 files):
- BalasConlin_SyntheticTextures/
- BalasConlin_SyntheticTextures/101s.1_left.jpg
- __MACOSX/
- __MACOSX/BalasConlin_SyntheticTextures/
- __MACOSX/BalasConlin_SyntheticTextures/._101s.1_left.jpg
- BalasConlin_SyntheticTextures/101s.1_right.jpg
- __MACOSX/BalasConlin_SyntheticTextures/._101s.1_right.jpg
- BalasConlin_SyntheticTextures/101s.2_left.jpg
- __MACOSX/BalasConlin_SyntheticTextures/._101s.2_left.jpg
- BalasConlin_SyntheticTextures/101s.2_right.jpg
- __MACOSX/BalasConlin_SyntheticTextures/._101s.2_right.jpg
- BalasConlin_SyntheticTextures/112s.1_left.jpg
- __MACOSX/BalasConlin_SyntheticTextures/._112s.1_left.jpg
- BalasConlin_SyntheticTextures/112s.1_right.jpg
- __MACOSX/BalasConlin_SyntheticTextures/._112s.1_right.jpg
- BalasConlin_SyntheticTextures/112s.2_left.jpg
- __MACOSX/BalasConlin_SyntheticTextures/._112s.2_left.jpg
- BalasConlin_SyntheticTextures/112s.2_right.jpg
- __MACOSX/BalasConlin_SyntheticTextures/._112s.2_right.jpg
- BalasConlin_SyntheticTextures/119s.1_left.jpg
- __MACOSX/BalasConlin_SyntheticTextures/._119s.1_left.jpg
- BalasConlin_SyntheticTextures/119s.1_right.jpg
- __MACOSX/BalasConlin_SyntheticTextures/._119s.1_right.jpg
- BalasConlin_SyntheticTextures/119s.2_left.jpg
- __MACOSX/BalasConlin_SyntheticTextures/._119s.2_left.jpg
- BalasConlin_SyntheticTextures/119s.2_right.jpg
- __MACOSX/BalasConlin_SyntheticTextures/._119s.2_right.jpg
- BalasConlin_SyntheticTextures/11s.1_left.jpg
- __MACOSX/BalasConlin_SyntheticTextures/._11s.1_left.jpg
- BalasConlin_SyntheticTextures/11s.1_right.jpg
- __MACOSX/BalasConlin_SyntheticTextures/._11s.1_right.jpg
- BalasConlin_SyntheticTextures/11s.2_left.jpg
- __MACOSX/BalasConlin_SyntheticTextures/._11s.2_left.jpg
- BalasConlin_SyntheticTextures/11s.2_right.jpg
- __MACOSX/BalasConlin_SyntheticTextures/._11s.2_right.jpg
- BalasConlin_SyntheticTextures/125s.1_left.jpg
- __MACOSX/BalasConlin_SyntheticTextures/._125s.1_left.jpg
- BalasConlin_SyntheticTextures/125s.1_right.jpg
- __MACOSX/BalasConlin_SyntheticTextures/._125s.1_right.jpg
- BalasConlin_SyntheticTextures/125s.2_left.jpg
- __MACOSX/BalasConlin_SyntheticTextures/._125s.2_left.jpg
- BalasConlin_SyntheticTextures/125s.2_right.jpg
- __MACOSX/BalasConlin_SyntheticTextures/._125s.2_right.jpg
- BalasConlin_SyntheticTextures/12s.1_left.jpg
- __MACOSX/BalasConlin_SyntheticTextures/._12s.1_left.jpg
- BalasConlin_SyntheticTextures/12s.1_right.jpg
- __MACOSX/BalasConlin_SyntheticTextures/._12s.1_right.jpg
- BalasConlin_SyntheticTextures/12s.2_left.jpg
- __MACOSX/BalasConlin_SyntheticTextures/._12s.2_left.jpg
- BalasConlin_SyntheticTextures/12s.2_right.jpg
- __MACOSX/BalasConlin_SyntheticTextures/._12s.2_right.jpg
- BalasConlin_SyntheticTextures/139s.1_left.jpg
- __MACOSX/BalasConlin_SyntheticTextures/._139s.1_left.jpg
- BalasConlin_SyntheticTextures/139s.1_right.jpg
- __MACOSX/BalasConlin_SyntheticTextures/._139s.1_right.jpg
- BalasConlin_SyntheticTextures/139s.2_left.jpg
- __MACOSX/BalasConlin_SyntheticTextures/._139s.2_left.jpg
- BalasConlin_SyntheticTextures/139s.2_right.jpg
- __MACOSX/BalasConlin_SyntheticTextures/._139s.2_right.jpg
- BalasConlin_SyntheticTextures/140s.1_left.jpg
- __MACOSX/BalasConlin_SyntheticTextures/._140s.1_left.jpg
- BalasConlin_SyntheticTextures/140s.1_right.jpg
- __MACOSX/BalasConlin_SyntheticTextures/._140s.1_right.jpg
- BalasConlin_SyntheticTextures/140s.2_left.jpg
- __MACOSX/BalasConlin_SyntheticTextures/._140s.2_left.jpg
- BalasConlin_SyntheticTextures/140s.2_right.jpg
- __MACOSX/BalasConlin_SyntheticTextures/._140s.2_right.jpg
- BalasConlin_SyntheticTextures/145s.1_left.jpg
- __MACOSX/BalasConlin_SyntheticTextures/._145s.1_left.jpg
- BalasConlin_SyntheticTextures/145s.1_right.jpg
- __MACOSX/BalasConlin_SyntheticTextures/._145s.1_right.jpg
- BalasConlin_SyntheticTextures/145s.2_left.jpg
- __MACOSX/BalasConlin_SyntheticTextures/._145s.2_left.jpg
- BalasConlin_SyntheticTextures/145s.2_right.jpg
- __MACOSX/BalasConlin_SyntheticTextures/._145s.2_right.jpg
- BalasConlin_SyntheticTextures/167s.1_left.jpg
- __MACOSX/BalasConlin_SyntheticTextures/._167s.1_left.jpg
- BalasConlin_SyntheticTextures/167s.1_right.jpg
- __MACOSX/BalasConlin_SyntheticTextures/._167s.1_right.jpg
- BalasConlin_SyntheticTextures/167s.2_left.jpg
- __MACOSX/BalasConlin_SyntheticTextures/._167s.2_left.jpg
- BalasConlin_SyntheticTextures/167s.2_right.jpg
- __MACOSX/BalasConlin_SyntheticTextures/._167s.2_right.jpg
- BalasConlin_SyntheticTextures/176s.1_left.jpg
- __MACOSX/BalasConlin_SyntheticTextures/._176s.1_left.jpg
- BalasConlin_SyntheticTextures/176s.1_right.jpg
- __MACOSX/BalasConlin_SyntheticTextures/._176s.1_right.jpg
- BalasConlin_SyntheticTextures/176s.2_left.jpg
- __MACOSX/BalasConlin_SyntheticTextures/._176s.2_left.jpg
- BalasConlin_SyntheticTextures/176s.2_right.jpg
- __MACOSX/BalasConlin_SyntheticTextures/._176s.2_right.jpg
- BalasConlin_SyntheticTextures/178s.1_left.jpg
- __MACOSX/BalasConlin_SyntheticTextures/._178s.1_left.jpg
- BalasConlin_SyntheticTextures/178s.1_right.jpg
- __MACOSX/BalasConlin_SyntheticTextures/._178s.1_right.jpg
- BalasConlin_SyntheticTextures/178s.2_left.jpg
- __MACOSX/BalasConlin_SyntheticTextures/._178s.2_left.jpg
- BalasConlin_SyntheticTextures/178s.2_right.jpg
- __MACOSX/BalasConlin_SyntheticTextures/._178s.2_right.jpg
- BalasConlin_SyntheticTextures/186s.1_left.jpg
- __MACOSX/BalasConlin_SyntheticTextures/._186s.1_left.jpg
- BalasConlin_SyntheticTextures/186s.1_right.jpg
- __MACOSX/BalasConlin_SyntheticTextures/._186s.1_right.jpg
- BalasConlin_SyntheticTextures/186s.2_left.jpg
- __MACOSX/BalasConlin_SyntheticTextures/._186s.2_left.jpg
- BalasConlin_SyntheticTextures/186s.2_right.jpg
- __MACOSX/BalasConlin_SyntheticTextures/._186s.2_right.jpg
- BalasConlin_SyntheticTextures/205s.1_left.jpg
- __MACOSX/BalasConlin_SyntheticTextures/._205s.1_left.jpg
- BalasConlin_SyntheticTextures/205s.1_right.jpg
- __MACOSX/BalasConlin_SyntheticTextures/._205s.1_right.jpg
- BalasConlin_SyntheticTextures/205s.2_left.jpg
- __MACOSX/BalasConlin_SyntheticTextures/._205s.2_left.jpg
- BalasConlin_SyntheticTextures/205s.2_right.jpg
- __MACOSX/BalasConlin_SyntheticTextures/._205s.2_right.jpg
- BalasConlin_SyntheticTextures/208s.1_left.jpg
- __MACOSX/BalasConlin_SyntheticTextures/._208s.1_left.jpg
- BalasConlin_SyntheticTextures/208s.1_right.jpg
- __MACOSX/BalasConlin_SyntheticTextures/._208s.1_right.jpg
- BalasConlin_SyntheticTextures/208s.2_left.jpg
- __MACOSX/BalasConlin_SyntheticTextures/._208s.2_left.jpg
- BalasConlin_SyntheticTextures/208s.2_right.jpg
- __MACOSX/BalasConlin_SyntheticTextures/._208s.2_right.jpg
- BalasConlin_SyntheticTextures/228s.1_left.jpg
- __MACOSX/BalasConlin_SyntheticTextures/._228s.1_left.jpg
- BalasConlin_SyntheticTextures/228s.1_right.jpg
- __MACOSX/BalasConlin_SyntheticTextures/._228s.1_right.jpg
- BalasConlin_SyntheticTextures/228s.2_left.jpg
- __MACOSX/BalasConlin_SyntheticTextures/._228s.2_left.jpg
- BalasConlin_SyntheticTextures/228s.2_right.jpg
- __MACOSX/BalasConlin_SyntheticTextures/._228s.2_right.jpg
- BalasConlin_SyntheticTextures/231s.1_left.jpg
- __MACOSX/BalasConlin_SyntheticTextures/._231s.1_left.jpg
- BalasConlin_SyntheticTextures/231s.1_right.jpg
- __MACOSX/BalasConlin_SyntheticTextures/._231s.1_right.jpg
- BalasConlin_SyntheticTextures/231s.2_left.jpg
- __MACOSX/BalasConlin_SyntheticTextures/._231s.2_left.jpg
- BalasConlin_SyntheticTextures/231s.2_right.jpg
- __MACOSX/BalasConlin_SyntheticTextures/._231s.2_right.jpg
- BalasConlin_SyntheticTextures/236s.1_left.jpg
- __MACOSX/BalasConlin_SyntheticTextures/._236s.1_left.jpg
- BalasConlin_SyntheticTextures/236s.1_right.jpg
- __MACOSX/BalasConlin_SyntheticTextures/._236s.1_right.jpg
- BalasConlin_SyntheticTextures/236s.2_left.jpg
- __MACOSX/BalasConlin_SyntheticTextures/._236s.2_left.jpg
- BalasConlin_SyntheticTextures/236s.2_right.jpg
- __MACOSX/BalasConlin_SyntheticTextures/._236s.2_right.jpg
- BalasConlin_SyntheticTextures/250s.1_left.jpg
- __MACOSX/BalasConlin_SyntheticTextures/._250s.1_left.jpg
- BalasConlin_SyntheticTextures/250s.1_right.jpg
- __MACOSX/BalasConlin_SyntheticTextures/._250s.1_right.jpg
- BalasConlin_SyntheticTextures/250s.2_left.jpg
- __MACOSX/BalasConlin_SyntheticTextures/._250s.2_left.jpg
- BalasConlin_SyntheticTextures/250s.2_right.jpg
- __MACOSX/BalasConlin_SyntheticTextures/._250s.2_right.jpg
- BalasConlin_SyntheticTextures/25s.1_left.jpg
- __MACOSX/BalasConlin_SyntheticTextures/._25s.1_left.jpg
- BalasConlin_SyntheticTextures/25s.1_right.jpg
- __MACOSX/BalasConlin_SyntheticTextures/._25s.1_right.jpg
- BalasConlin_SyntheticTextures/25s.2_left.jpg
- __MACOSX/BalasConlin_SyntheticTextures/._25s.2_left.jpg
- BalasConlin_SyntheticTextures/25s.2_right.jpg
- __MACOSX/BalasConlin_SyntheticTextures/._25s.2_right.jpg
- BalasConlin_SyntheticTextures/33s.1_left.jpg
- __MACOSX/BalasConlin_SyntheticTextures/._33s.1_left.jpg
- BalasConlin_SyntheticTextures/33s.1_right.jpg
- __MACOSX/BalasConlin_SyntheticTextures/._33s.1_right.jpg
- BalasConlin_SyntheticTextures/33s.2_left.jpg
- __MACOSX/BalasConlin_SyntheticTextures/._33s.2_left.jpg
- BalasConlin_SyntheticTextures/33s.2_right.jpg
- __MACOSX/BalasConlin_SyntheticTextures/._33s.2_right.jpg
- BalasConlin_SyntheticTextures/43s.1_left.jpg
- __MACOSX/BalasConlin_SyntheticTextures/._43s.1_left.jpg
- BalasConlin_SyntheticTextures/43s.1_right.jpg
- __MACOSX/BalasConlin_SyntheticTextures/._43s.1_right.jpg
- BalasConlin_SyntheticTextures/43s.2_left.jpg
- __MACOSX/BalasConlin_SyntheticTextures/._43s.2_left.jpg
- BalasConlin_SyntheticTextures/43s.2_right.jpg
- __MACOSX/BalasConlin_SyntheticTextures/._43s.2_right.jpg
- BalasConlin_SyntheticTextures/44s.1_left.jpg
- __MACOSX/BalasConlin_SyntheticTextures/._44s.1_left.jpg
- BalasConlin_SyntheticTextures/44s.1_right.jpg
- __MACOSX/BalasConlin_SyntheticTextures/._44s.1_right.jpg
- BalasConlin_SyntheticTextures/44s.2_left.jpg
- __MACOSX/BalasConlin_SyntheticTextures/._44s.2_left.jpg
- BalasConlin_SyntheticTextures/44s.2_right.jpg
- __MACOSX/BalasConlin_SyntheticTextures/._44s.2_right.jpg
- BalasConlin_SyntheticTextures/49s.1_left.jpg
- __MACOSX/BalasConlin_SyntheticTextures/._49s.1_left.jpg
- BalasConlin_SyntheticTextures/49s.1_right.jpg
- __MACOSX/BalasConlin_SyntheticTextures/._49s.1_right.jpg
- BalasConlin_SyntheticTextures/49s.2_left.jpg
- __MACOSX/BalasConlin_SyntheticTextures/._49s.2_left.jpg
- BalasConlin_SyntheticTextures/49s.2_right.jpg
- __MACOSX/BalasConlin_SyntheticTextures/._49s.2_right.jpg
- BalasConlin_SyntheticTextures/53s.1_left.jpg
- __MACOSX/BalasConlin_SyntheticTextures/._53s.1_left.jpg
- BalasConlin_SyntheticTextures/53s.1_right.jpg
- __MACOSX/BalasConlin_SyntheticTextures/._53s.1_right.jpg
- BalasConlin_SyntheticTextures/53s.2_left.jpg
- __MACOSX/BalasConlin_SyntheticTextures/._53s.2_left.jpg
- BalasConlin_SyntheticTextures/53s.2_right.jpg
- __MACOSX/BalasConlin_SyntheticTextures/._53s.2_right.jpg
- BalasConlin_SyntheticTextures/76s.1_left.jpg
- __MACOSX/BalasConlin_SyntheticTextures/._76s.1_left.jpg
- BalasConlin_SyntheticTextures/76s.1_right.jpg
- __MACOSX/BalasConlin_SyntheticTextures/._76s.1_right.jpg
- BalasConlin_SyntheticTextures/76s.2_left.jpg
- __MACOSX/BalasConlin_SyntheticTextures/._76s.2_left.jpg
- BalasConlin_SyntheticTextures/76s.2_right.jpg
- __MACOSX/BalasConlin_SyntheticTextures/._76s.2_right.jpg
- BalasConlin_SyntheticTextures/98s.1_left.jpg
- __MACOSX/BalasConlin_SyntheticTextures/._98s.1_left.jpg
- BalasConlin_SyntheticTextures/98s.1_right.jpg
- __MACOSX/BalasConlin_SyntheticTextures/._98s.1_right.jpg
- BalasConlin_SyntheticTextures/98s.2_left.jpg
- __MACOSX/BalasConlin_SyntheticTextures/._98s.2_left.jpg
- BalasConlin_SyntheticTextures/98s.2_right.jpg
- __MACOSX/BalasConlin_SyntheticTextures/._98s.2_right.jpg
- __MACOSX/._BalasConlin_SyntheticTextures
